# Supplementary material for: The internationalization of renewable energy finance
Source: iScience. 2025 Apr 6;28(5):112367. doi: 10.1016/j.isci.2025.112367 (PMC12052835; doi:10.1016/j.isci.2025.112367)
Supplement: Table S5. Supplementary Excel file containing mapping logic used to assign investor type classes to BICS industries [file mmc2.xlsx]

## Sheet: BICS Classification Tree
BICS Level 1	BICS Level 2	BICS Level 3	BICS Level 4	bics_cross_border_classification_1	bics_cross_border_classification_2	bics_cross_border_classification_3
Communications	Media	Advertising & Marketing	Advertising & Marketing	Real Economy	Real Economy - other	Real Economy - Communications
Communications	Media	Cable & Satellite	Cable & Satellite	Real Economy	Real Economy - other	Real Economy - Communications
Communications	Media	Entertainment Content	Film & TV	Real Economy	Real Economy - other	Real Economy - Communications
Communications	Media	Entertainment Content	Music	Real Economy	Real Economy - other	Real Economy - Communications
Communications	Media	Entertainment Content	Video Games	Real Economy	Real Economy - other	Real Economy - Communications
Communications	Media	Publishing & Broadcasting	Publishing	Real Economy	Real Economy - other	Real Economy - Communications
Communications	Media	Publishing & Broadcasting	Local TV & Radio Broadcast	Real Economy	Real Economy - other	Real Economy - Communications
Communications	Media	Publishing & Broadcasting	Out-of-Home Display Advertising	Real Economy	Real Economy - other	Real Economy - Communications
Communications	Media	Internet Media & Services	Internet Media & Services	Real Economy	Real Economy - other	Real Economy - Communications
Communications	Telecommunications	Telecommunications	Wireless Telecommunications	Real Economy	Real Economy - other	Real Economy - Communications
Communications	Telecommunications	Telecommunications	Wireline Telecommunications	Real Economy	Real Economy - other	Real Economy - Communications
Consumer Discretionary	Consumer Discretionary Products	Apparel & Textile Products	Apparel, Footwear & Acc Design	Real Economy	Real Economy - other	Real Economy - Consumer
Consumer Discretionary	Consumer Discretionary Products	Apparel & Textile Products	Textile & Textile Products	Real Economy	Real Economy - other	Real Economy - Consumer
Consumer Discretionary	Consumer Discretionary Products	Automotive	Automobiles	Real Economy	Real Economy - other	Real Economy - Consumer
Consumer Discretionary	Consumer Discretionary Products	Automotive	Auto Parts	Real Economy	Real Economy - other	Real Economy - Consumer
Consumer Discretionary	Consumer Discretionary Products	Home Construction	Homebuilding	Real Economy	Real Economy - other	Real Economy - Consumer
Consumer Discretionary	Consumer Discretionary Products	Home Construction	Building Products	Real Economy	Real Economy - other	Real Economy - Consumer
Consumer Discretionary	Consumer Discretionary Products	Home & Office Products	Household Appliances	Real Economy	Real Economy - other	Real Economy - Consumer
Consumer Discretionary	Consumer Discretionary Products	Home & Office Products	Furniture	Real Economy	Real Economy - other	Real Economy - Consumer
Consumer Discretionary	Consumer Discretionary Products	Home & Office Products	Housewares	Real Economy	Real Economy - other	Real Economy - Consumer
Consumer Discretionary	Consumer Discretionary Products	Home & Office Products	Office Supplies	Real Economy	Real Economy - other	Real Economy - Consumer
Consumer Discretionary	Consumer Discretionary Products	Leisure Products	Toys & Games	Real Economy	Real Economy - other	Real Economy - Consumer
Consumer Discretionary	Consumer Discretionary Products	Leisure Products	Music Instruments	Real Economy	Real Economy - other	Real Economy - Consumer
Consumer Discretionary	Consumer Discretionary Products	Leisure Products	Recreational Vehicles	Real Economy	Real Economy - other	Real Economy - Consumer
Consumer Discretionary	Consumer Discretionary Products	Leisure Products	Sporting Goods	Real Economy	Real Economy - other	Real Economy - Consumer
Consumer Discretionary	Consumer Discretionary Services	Consumer Services	Consumer Goods Rental	Real Economy	Real Economy - other	Real Economy - Consumer
Consumer Discretionary	Consumer Discretionary Services	Consumer Services	Educational Services	Real Economy	Real Economy - other	Real Economy - Consumer
Consumer Discretionary	Consumer Discretionary Services	Consumer Services	Funeral Services	Real Economy	Real Economy - other	Real Economy - Consumer
Consumer Discretionary	Consumer Discretionary Services	Consumer Services	Non-Profit Organization	Real Economy	Real Economy - other	Real Economy - Consumer
Consumer Discretionary	Consumer Discretionary Services	Consumer Services	Personal Care Services	Real Economy	Real Economy - other	Real Economy - Consumer
Consumer Discretionary	Consumer Discretionary Services	Consumer Services	Photography Services	Real Economy	Real Economy - other	Real Economy - Consumer
Consumer Discretionary	Consumer Discretionary Services	Consumer Services	Political Committees	Real Economy	Real Economy - other	Real Economy - Consumer
Consumer Discretionary	Consumer Discretionary Services	Consumer Services	Residential Contractors	Real Economy	Real Economy - other	Real Economy - Consumer
Consumer Discretionary	Consumer Discretionary Services	Consumer Services	Other Consumer Services	Real Economy	Real Economy - other	Real Economy - Consumer
Consumer Discretionary	Consumer Discretionary Services	Leisure Facilities & Services	Casinos & Gaming	Real Economy	Real Economy - other	Real Economy - Consumer
Consumer Discretionary	Consumer Discretionary Services	Leisure Facilities & Services	Cruise Lines	Real Economy	Real Economy - other	Real Economy - Consumer
Consumer Discretionary	Consumer Discretionary Services	Leisure Facilities & Services	Lodging	Real Economy	Real Economy - other	Real Economy - Consumer
Consumer Discretionary	Consumer Discretionary Services	Leisure Facilities & Services	Restaurants	Real Economy	Real Economy - other	Real Economy - Consumer
Consumer Discretionary	Consumer Discretionary Services	Leisure Facilities & Services	Entertainment Facilities	Real Economy	Real Economy - other	Real Economy - Consumer
Consumer Discretionary	Consumer Discretionary Services	Leisure Facilities & Services	Travel Services	Real Economy	Real Economy - other	Real Economy - Consumer
Consumer Discretionary	Retail & Whsle - Discretionary	Wholesale - Discretionary	Apparel & Footwear Whslrs	Real Economy	Real Economy - other	Real Economy - Consumer
Consumer Discretionary	Retail & Whsle - Discretionary	Wholesale - Discretionary	Automotive Wholesalers	Real Economy	Real Economy - other	Real Economy - Consumer
Consumer Discretionary	Retail & Whsle - Discretionary	Wholesale - Discretionary	Consumer Elec & Applc Whslrs	Real Economy	Real Economy - other	Real Economy - Consumer
Consumer Discretionary	Retail & Whsle - Discretionary	Wholesale - Discretionary	Home & Office Product Whslrs	Real Economy	Real Economy - other	Real Economy - Consumer
Consumer Discretionary	Retail & Whsle - Discretionary	Wholesale - Discretionary	Other Wholesalers	Real Economy	Real Economy - other	Real Economy - Consumer
Consumer Discretionary	Retail & Whsle - Discretionary	Wholesale - Discretionary	Import & Export	Real Economy	Real Economy - other	Real Economy - Consumer
Consumer Discretionary	Retail & Whsle - Discretionary	Retail - Discretionary	Automotive Retailers	Real Economy	Real Economy - other	Real Economy - Consumer
Consumer Discretionary	Retail & Whsle - Discretionary	Retail - Discretionary	Catalog & TV Based Retailers	Real Economy	Real Economy - other	Real Economy - Consumer
Consumer Discretionary	Retail & Whsle - Discretionary	Retail - Discretionary	Electronics & Appliances Stores	Real Economy	Real Economy - other	Real Economy - Consumer
Consumer Discretionary	Retail & Whsle - Discretionary	Retail - Discretionary	Department Stores	Real Economy	Real Economy - other	Real Economy - Consumer
Consumer Discretionary	Retail & Whsle - Discretionary	Retail - Discretionary	Home Products Stores	Real Economy	Real Economy - other	Real Economy - Consumer
Consumer Discretionary	Retail & Whsle - Discretionary	Retail - Discretionary	Jewelry & Watch Stores	Real Economy	Real Economy - other	Real Economy - Consumer
Consumer Discretionary	Retail & Whsle - Discretionary	Retail - Discretionary	Specialty Apparel Stores	Real Economy	Real Economy - other	Real Economy - Consumer
Consumer Discretionary	Retail & Whsle - Discretionary	Retail - Discretionary	Sporting Goods Stores	Real Economy	Real Economy - other	Real Economy - Consumer
Consumer Discretionary	Retail & Whsle - Discretionary	Retail - Discretionary	Other Spec Retail - Discr	Real Economy	Real Economy - other	Real Economy - Consumer
Consumer Discretionary	Retail & Whsle - Discretionary	E-Commerce Discretionary	Online Marketplace	Real Economy	Real Economy - other	Real Economy - Consumer
Consumer Discretionary	Retail & Whsle - Discretionary	E-Commerce Discretionary	Specialty Online Retailers	Real Economy	Real Economy - other	Real Economy - Consumer
Consumer Staples	Consumer Staple Products	Food	Agricultural Producers	Real Economy	Real Economy - other	Real Economy - Consumer
Consumer Staples	Consumer Staple Products	Food	Packaged Food	Real Economy	Real Economy - other	Real Economy - Consumer
Consumer Staples	Consumer Staple Products	Beverages	Alcoholic Beverages	Real Economy	Real Economy - other	Real Economy - Consumer
Consumer Staples	Consumer Staple Products	Beverages	Non-Alcoholic Beverages	Real Economy	Real Economy - other	Real Economy - Consumer
Consumer Staples	Consumer Staple Products	Tobacco & Cannabis	Tobacco	Real Economy	Real Economy - other	Real Economy - Consumer
Consumer Staples	Consumer Staple Products	Tobacco & Cannabis	Cannabis	Real Economy	Real Economy - other	Real Economy - Consumer
Consumer Staples	Consumer Staple Products	Household Products	Home Products	Real Economy	Real Economy - other	Real Economy - Consumer
Consumer Staples	Consumer Staple Products	Household Products	Personal Care Products	Real Economy	Real Economy - other	Real Economy - Consumer
Consumer Staples	Retail & Wholesale - Staples	Wholesale - Consumer Staples	Agricultural Products Whslrs	Real Economy	Real Economy - other	Real Economy - Consumer
Consumer Staples	Retail & Wholesale - Staples	Wholesale - Consumer Staples	Food & Beverage Wholesalers	Real Economy	Real Economy - other	Real Economy - Consumer
Consumer Staples	Retail & Wholesale - Staples	Wholesale - Consumer Staples	Other Wholesalers - Staples	Real Economy	Real Economy - other	Real Economy - Consumer
Consumer Staples	Retail & Wholesale - Staples	Retail - Consumer Staples	Food & Drug Stores	Real Economy	Real Economy - other	Real Economy - Consumer
Consumer Staples	Retail & Wholesale - Staples	Retail - Consumer Staples	Mass Merchants	Real Economy	Real Economy - other	Real Economy - Consumer
Energy	Oil & Gas	Oil & Gas Producers	Integrated Oils	Real Economy	Real Economy - other	Real Economy - Oil & Gas
Energy	Oil & Gas	Oil & Gas Producers	Exploration & Production	Real Economy	Real Economy - other	Real Economy - Oil & Gas
Energy	Oil & Gas	Oil & Gas Producers	Midstream - Oil & Gas	Real Economy	Real Economy - other	Real Economy - Oil & Gas
Energy	Oil & Gas	Oil & Gas Producers	Refining & Marketing	Real Economy	Real Economy - other	Real Economy - Oil & Gas
Energy	Oil & Gas	Oil & Gas Services & Equip	Drilling & Drilling Support	Real Economy	Real Economy - other	Real Economy - Oil & Gas
Energy	Oil & Gas	Oil & Gas Services & Equip	Oilfield Services & Equipment	Real Economy	Real Economy - other	Real Economy - Oil & Gas
Energy	Renewable Energy	Renewable Energy	Biofuels	Real Economy	Real Economy - other	Real Economy - Renewable Energy
Energy	Renewable Energy	Renewable Energy	Renewable Energy Equipment	Real Economy	Real Economy - other	Real Economy - Renewable Energy
Energy	Renewable Energy	Renewable Energy	Renewable Energy Project Dev	Real Economy	Project Developer	Project Developer
Financials	Banking	Banking	Diversified Banks	Financial Investor	Financial Investor	Financial Investor - Finance
Financials	Banking	Banking	Banks	Financial Investor	Financial Investor	Financial Investor - Finance
Financials	Financial Services	Asset Management	Investment Companies	Financial Investor	Financial Investor	Financial Investor - Finance
Financials	Financial Services	Asset Management	Investment Management	Financial Investor	Financial Investor	Financial Investor - Finance
Financials	Financial Services	Asset Management	Private Equity	Financial Investor	Financial Investor	Financial Investor - Finance
Financials	Financial Services	Asset Management	Wealth Management	Financial Investor	Financial Investor	Financial Investor - Finance
Financials	Financial Services	Specialty Finance	Commercial Finance	Financial Investor	Financial Investor	Financial Investor - Finance
Financials	Financial Services	Specialty Finance	Consumer Finance	Financial Investor	Financial Investor	Financial Investor - Finance
Financials	Financial Services	Specialty Finance	Mortgage Finance	Financial Investor	Financial Investor	Financial Investor - Finance
Financials	Financial Services	Specialty Finance	Other Financial Services	Financial Investor	Financial Investor	Financial Investor - Finance
Financials	Financial Services	Institutional Financial Svcs	Institutional Brokerage	Financial Investor	Financial Investor	Financial Investor - Finance
Financials	Financial Services	Institutional Financial Svcs	Instl Trust, Fiduciary & Custody	Financial Investor	Financial Investor	Financial Investor - Finance
Financials	Financial Services	Institutional Financial Svcs	Security & Cmdty Exchanges	Financial Investor	Financial Investor	Financial Investor - Finance
Financials	Insurance	Insurance	Life Insurance	Financial Investor	Financial Investor	Financial Investor - Insurance
Financials	Insurance	Insurance	P&C Insurance	Financial Investor	Financial Investor	Financial Investor - Insurance
Financials	Insurance	Insurance	Islamic Insurance	Financial Investor	Financial Investor	Financial Investor - Insurance
Financials	Insurance	Insurance	Reinsurance	Financial Investor	Financial Investor	Financial Investor - Insurance
Financials	Insurance	Insurance	Insurance Brokers & Services	Financial Investor	Financial Investor	Financial Investor - Insurance
Real Estate	Real Estate	Real Estate Owners & Developers	Multi Asset Class Own & Develop	Real Economy	Real Economy - other	Real Economy - Real Estate
Real Estate	Real Estate	Real Estate Owners & Developers	Health Care Owners & Develop	Real Economy	Real Economy - other	Real Economy - Real Estate
Real Estate	Real Estate	Real Estate Owners & Developers	Hotel Owners & Developers	Real Economy	Real Economy - other	Real Economy - Real Estate
Real Estate	Real Estate	Real Estate Owners & Developers	Residential Owners & Developers	Real Economy	Real Economy - other	Real Economy - Real Estate
Real Estate	Real Estate	Real Estate Owners & Developers	Industrial Owners & Developers	Real Economy	Real Economy - other	Real Economy - Real Estate
Real Estate	Real Estate	Real Estate Owners & Developers	Office Owners & Developers	Real Economy	Real Economy - other	Real Economy - Real Estate
Real Estate	Real Estate	Real Estate Owners & Developers	Retail Owners & Developers	Real Economy	Real Economy - other	Real Economy - Real Estate
Real Estate	Real Estate	Real Estate Owners & Developers	Self-Storage Owners & Develop	Real Economy	Real Economy - other	Real Economy - Real Estate
Real Estate	Real Estate	Real Estate Owners & Developers	Specialty Owners & Developers	Real Economy	Real Economy - other	Real Economy - Real Estate
Real Estate	Real Estate	REIT	Multi Asset Class REIT	Real Economy	Real Economy - other	Real Economy - Real Estate
Real Estate	Real Estate	REIT	Health Care REIT	Real Economy	Real Economy - other	Real Economy - Real Estate
Real Estate	Real Estate	REIT	Hotel REIT	Real Economy	Real Economy - other	Real Economy - Real Estate
Real Estate	Real Estate	REIT	Residential REIT	Real Economy	Real Economy - other	Real Economy - Real Estate
Real Estate	Real Estate	REIT	Industrial REIT	Real Economy	Real Economy - other	Real Economy - Real Estate
Real Estate	Real Estate	REIT	Office REIT	Real Economy	Real Economy - other	Real Economy - Real Estate
Real Estate	Real Estate	REIT	Retail REIT	Real Economy	Real Economy - other	Real Economy - Real Estate
Real Estate	Real Estate	REIT	Self-storage REIT	Real Economy	Real Economy - other	Real Economy - Real Estate
Real Estate	Real Estate	REIT	Timber REIT	Real Economy	Real Economy - other	Real Economy - Real Estate
Real Estate	Real Estate	REIT	Data Center REIT	Real Economy	Real Economy - other	Real Economy - Real Estate
Real Estate	Real Estate	REIT	Infrastructure REIT	Real Economy	Real Economy - other	Real Economy - Real Estate
Real Estate	Real Estate	REIT	Gaming REIT	Real Economy	Real Economy - other	Real Economy - Real Estate
Real Estate	Real Estate	REIT	Specialty REIT	Real Economy	Real Economy - other	Real Economy - Real Estate
Real Estate	Real Estate	Real Estate Services	Real Estate Services	Real Economy	Real Economy - other	Real Economy - Real Estate
Health Care	Health Care	Biotech & Pharma	Large Pharma	Real Economy	Real Economy - other	Real Economy - Health
Health Care	Health Care	Biotech & Pharma	Biotech	Real Economy	Real Economy - other	Real Economy - Health
Health Care	Health Care	Biotech & Pharma	Specialty & Generic Pharma	Real Economy	Real Economy - other	Real Economy - Health
Health Care	Health Care	Health Care Facilities & Svcs	Health Care Facilities	Real Economy	Real Economy - other	Real Economy - Health
Health Care	Health Care	Health Care Facilities & Svcs	Health Care Services	Real Economy	Real Economy - other	Real Economy - Health
Health Care	Health Care	Health Care Facilities & Svcs	Health Care Supply Chain	Real Economy	Real Economy - other	Real Economy - Health
Health Care	Health Care	Health Care Facilities & Svcs	Managed Care	Real Economy	Real Economy - other	Real Economy - Health
Health Care	Health Care	Medical Equipment & Devices	Health Care Supplies	Real Economy	Real Economy - other	Real Economy - Health
Health Care	Health Care	Medical Equipment & Devices	Life Science & Diagnostics	Real Economy	Real Economy - other	Real Economy - Health
Health Care	Health Care	Medical Equipment & Devices	Medical Devices	Real Economy	Real Economy - other	Real Economy - Health
Health Care	Health Care	Medical Equipment & Devices	Medical Equipment	Real Economy	Real Economy - other	Real Economy - Health
Industrials	Industrial Products	Diversified Industrials	Diversified Industrials	Real Economy	Real Economy - other	Real Economy - Industrials
Industrials	Industrial Products	Aerospace & Defense	Aircraft & Parts	Real Economy	Real Economy - other	Real Economy - Industrials
Industrials	Industrial Products	Aerospace & Defense	Defense	Real Economy	Real Economy - other	Real Economy - Industrials
Industrials	Industrial Products	Electrical Equipment	Comml & Res Bldg Equip & Sys	Real Economy	Real Economy - other	Real Economy - Industrials
Industrials	Industrial Products	Electrical Equipment	Electrical Power Equipment	Real Economy	Real Economy - other	Real Economy - Industrials
Industrials	Industrial Products	Electrical Equipment	Industrial Automation Controls	Real Economy	Real Economy - other	Real Economy - Industrials
Industrials	Industrial Products	Electrical Equipment	Measurement Instruments	Real Economy	Real Economy - other	Real Economy - Industrials
Industrials	Industrial Products	Electrical Equipment	Electrical Components	Real Economy	Real Economy - other	Real Economy - Industrials
Industrials	Industrial Products	Machinery	Agricultural Machinery	Real Economy	Real Economy - other	Real Economy - Industrials
Industrials	Industrial Products	Machinery	Construction & Mining Machinery	Real Economy	Real Economy - other	Real Economy - Industrials
Industrials	Industrial Products	Machinery	Engine & Transmission	Real Economy	Real Economy - other	Real Economy - Industrials
Industrials	Industrial Products	Machinery	Factory Automation Equipment	Real Economy	Real Economy - other	Real Economy - Industrials
Industrials	Industrial Products	Machinery	Flow Control Equipment	Real Economy	Real Economy - other	Real Economy - Industrials
Industrials	Industrial Products	Machinery	Other Machinery & Equipment	Real Economy	Real Economy - other	Real Economy - Industrials
Industrials	Industrial Products	Machinery	Material Handling Machinery	Real Economy	Real Economy - other	Real Economy - Industrials
Industrials	Industrial Products	Machinery	Metalworking Machinery	Real Economy	Real Economy - other	Real Economy - Industrials
Industrials	Industrial Products	Machinery	Pollution Control Equipment	Real Economy	Real Economy - other	Real Economy - Industrials
Industrials	Industrial Products	Transportation Equipment	Commercial Vehicles	Real Economy	Real Economy - other	Real Economy - Industrials
Industrials	Industrial Products	Transportation Equipment	Railroad Rolling Stock	Real Economy	Real Economy - other	Real Economy - Industrials
Industrials	Industrial Products	Transportation Equipment	Shipbuilding	Real Economy	Real Economy - other	Real Economy - Industrials
Industrials	Industrial Products	Industrial Intermediate Prod	Fabricated Metal & Hardware	Real Economy	Real Economy - other	Real Economy - Industrials
Industrials	Industrial Products	Industrial Intermediate Prod	Rubber & Plastic	Real Economy	Real Economy - other	Real Economy - Industrials
Industrials	Industrial Services	Industrial Support Services	Industrial Wholesale & Rental	Real Economy	Real Economy - other	Real Economy - Industrials
Industrials	Industrial Services	Industrial Support Services	Industrial Maintenance Svcs	Real Economy	Real Economy - other	Real Economy - Industrials
Industrials	Industrial Services	Commercial Support Services	Building Maintenance Services	Real Economy	Real Economy - other	Real Economy - Industrials
Industrials	Industrial Services	Commercial Support Services	Food Services	Real Economy	Real Economy - other	Real Economy - Industrials
Industrials	Industrial Services	Commercial Support Services	Printing Services	Real Economy	Real Economy - other	Real Economy - Industrials
Industrials	Industrial Services	Commercial Support Services	Security Services	Real Economy	Real Economy - other	Real Economy - Industrials
Industrials	Industrial Services	Commercial Support Services	Other Commercial Support Svcs	Real Economy	Real Economy - other	Real Economy - Industrials
Industrials	Industrial Services	Commercial Support Services	Waste Management	Real Economy	Real Economy - other	Real Economy - Industrials
Industrials	Industrial Services	Commercial Support Services	Professional Services	Real Economy	Real Economy - other	Real Economy - Industrials
Industrials	Industrial Services	Transportation & Logistics	Airlines	Real Economy	Real Economy - other	Real Economy - Industrials
Industrials	Industrial Services	Transportation & Logistics	Air Freight	Real Economy	Real Economy - other	Real Economy - Industrials
Industrials	Industrial Services	Transportation & Logistics	Courier Services	Real Economy	Real Economy - other	Real Economy - Industrials
Industrials	Industrial Services	Transportation & Logistics	Marine Shipping	Real Economy	Real Economy - other	Real Economy - Industrials
Industrials	Industrial Services	Transportation & Logistics	Rail Freight	Real Economy	Real Economy - other	Real Economy - Industrials
Industrials	Industrial Services	Transportation & Logistics	Trucking	Real Economy	Real Economy - other	Real Economy - Industrials
Industrials	Industrial Services	Transportation & Logistics	Transit Services	Real Economy	Real Economy - other	Real Economy - Industrials
Industrials	Industrial Services	Transportation & Logistics	Logistics Services	Real Economy	Real Economy - other	Real Economy - Industrials
Industrials	Industrial Services	Transportation & Logistics	Transport Operations & Services	Real Economy	Real Economy - other	Real Economy - Industrials
Industrials	Industrial Services	Engineering & Construction	Engineering Services	Real Economy	Real Economy - other	Real Economy - Industrials
Industrials	Industrial Services	Engineering & Construction	Infrastructure Construction	Real Economy	Real Economy - other	Real Economy - Industrials
Industrials	Industrial Services	Engineering & Construction	Building Construction	Real Economy	Real Economy - other	Real Economy - Industrials
Materials	Materials	Chemicals	Agricultural Chemicals	Real Economy	Real Economy - other	Real Economy - Materials
Materials	Materials	Chemicals	Basic & Diversified Chemicals	Real Economy	Real Economy - other	Real Economy - Materials
Materials	Materials	Chemicals	Specialty Chemicals	Real Economy	Real Economy - other	Real Economy - Materials
Materials	Materials	Chemicals	Chemicals Distribution	Real Economy	Real Economy - other	Real Economy - Materials
Materials	Materials	Construction Materials	Cement & Aggregates	Real Economy	Real Economy - other	Real Economy - Materials
Materials	Materials	Construction Materials	Building Materials	Real Economy	Real Economy - other	Real Economy - Materials
Materials	Materials	Containers & Packaging	Containers & Packaging	Real Economy	Real Economy - other	Real Economy - Materials
Materials	Materials	Forestry, Paper & Wood Products	Forestry & Logging	Real Economy	Real Economy - other	Real Economy - Materials
Materials	Materials	Forestry, Paper & Wood Products	Paper & Pulp Mills	Real Economy	Real Economy - other	Real Economy - Materials
Materials	Materials	Forestry, Paper & Wood Products	Wood Products	Real Economy	Real Economy - other	Real Economy - Materials
Materials	Materials	Steel	Steel Producers	Real Economy	Real Economy - other	Real Economy - Materials
Materials	Materials	Steel	Metal Svc Centers & Processors	Real Economy	Real Economy - other	Real Economy - Materials
Materials	Materials	Metals & Mining	Iron	Real Economy	Real Economy - other	Real Economy - Materials
Materials	Materials	Metals & Mining	Base Metals	Real Economy	Real Economy - other	Real Economy - Materials
Materials	Materials	Metals & Mining	Precious Metals	Real Economy	Real Economy - other	Real Economy - Materials
Materials	Materials	Metals & Mining	Mineral & Precious Stone Mining	Real Economy	Real Economy - other	Real Economy - Materials
Materials	Materials	Metals & Mining	Coal Mining	Real Economy	Real Economy - other	Real Economy - Coal
Materials	Materials	Metals & Mining	Mining Services	Real Economy	Real Economy - other	Real Economy - Materials
Materials	Materials	Metals & Mining	Metals & Ore Whslrs & Traders	Real Economy	Real Economy - other	Real Economy - Materials
Technology	Tech Hardware & Semiconductors	Technology Hardware	Communications Equipment	Real Economy	Real Economy - other	Real Economy - Technology
Technology	Tech Hardware & Semiconductors	Technology Hardware	Consumer Electronics	Real Economy	Real Economy - other	Real Economy - Technology
Technology	Tech Hardware & Semiconductors	Technology Hardware	Computer Hardware & Storage	Real Economy	Real Economy - other	Real Economy - Technology
Technology	Tech Hardware & Semiconductors	Technology Hardware	Specialty Technology Hardware	Real Economy	Real Economy - other	Real Economy - Technology
Technology	Tech Hardware & Semiconductors	Technology Hardware	Electronics Components	Real Economy	Real Economy - other	Real Economy - Technology
Technology	Tech Hardware & Semiconductors	Technology Hardware	EMS/ODM	Real Economy	Real Economy - other	Real Economy - Technology
Technology	Tech Hardware & Semiconductors	Technology Hardware	Technology Distributors	Real Economy	Real Economy - other	Real Economy - Technology
Technology	Tech Hardware & Semiconductors	Semiconductors	Semiconductor Mfg	Real Economy	Real Economy - other	Real Economy - Technology
Technology	Tech Hardware & Semiconductors	Semiconductors	Semiconductor Devices	Real Economy	Real Economy - other	Real Economy - Technology
Technology	Software & Tech Services	Software	Application Software	Real Economy	Real Economy - other	Real Economy - Technology
Technology	Software & Tech Services	Software	Infrastructure Software	Real Economy	Real Economy - other	Real Economy - Technology
Technology	Software & Tech Services	Technology Services	IT Services	Real Economy	Real Economy - other	Real Economy - Technology
Technology	Software & Tech Services	Technology Services	Information Services	Real Economy	Real Economy - other	Real Economy - Technology
Technology	Software & Tech Services	Technology Services	Data & Transaction Processors	Real Economy	Real Economy - other	Real Economy - Technology
Utilities	Utilities	Electric Utilities	Integrated Electric Utilities	Real Economy	Utility	Utility
Utilities	Utilities	Electric Utilities	Power Generation	Real Economy	Utility	Utility
Utilities	Utilities	Electric Utilities	Electric Transmission & Dist	Real Economy	Utility	Utility
Utilities	Utilities	Electric Utilities	District Heating & Cooling	Real Economy	Utility	Utility
Utilities	Utilities	Gas & Water Utilities	Gas Utilities	Real Economy	Utility	Utility
Utilities	Utilities	Gas & Water Utilities	Water Utilities	Real Economy	Utility	Utility
Utilities	Utilities	Elec & Gas Marketing & Trading	Elec & Gas Marketing & Trading	Real Economy	Utility	Utility
Government	Supranationals	Supranationals	Supranationals	Real Economy	Real Economy - other	Real Economy - Government
Government	National	Sovereign Government	Sovereign Government	Real Economy	Real Economy - other	Real Economy - Government
Government	National	Sovereign Agencies	Sovereign Agencies	Real Economy	Real Economy - other	Real Economy - Government
Government	National	Governmental Banks	Central Banks	Real Economy	Real Economy - other	Real Economy - Government
Government	National	Governmental Banks	Government Development Banks	Real Economy	Real Economy - other	Real Economy - Government
Government	National	Governmental Banks	Export-Import Banks	Real Economy	Real Economy - other	Real Economy - Government
Government	Regional & Local	Regional	Regional Government	Real Economy	Real Economy - other	Real Economy - Government
Government	Regional & Local	Regional	Regional Agencies	Real Economy	Real Economy - other	Real Economy - Government
Government	Regional & Local	Local	Local Government	Real Economy	Real Economy - other	Real Economy - Government
Government	Regional & Local	Local	Local Agencies	Real Economy	Real Economy - other	Real Economy - Government
