# Supplementary material for: The internationalization of renewable energy finance
Source: iScience. 2025 Apr 6;28(5):112367. doi: 10.1016/j.isci.2025.112367 (PMC12052835; doi:10.1016/j.isci.2025.112367)
Supplement: Table S6. Supplementary Excel file containing the mapping logic used to assign investor type classes to sub-activities [file mmc3.xlsx]

## Sheet: Sub Activities
sub_activity	bics_cross_border_classification_1	bics_cross_border_classification_2	bics_cross_border_classification_3
Access control & security	Real Economy	Real Economy - other	Real Economy - Technology
Acid Hydrolysis	Real Economy	Real Economy - other	Real Economy - Materials
Activated Sludge systems	Real Economy	Real Economy - other	Real Economy - Industrials
Additives	Real Economy	Real Economy - other	Real Economy - Materials
Adjusters/Analysers	Real Economy	Real Economy - other	Real Economy - Industrials
Advanced Automotive Technology Developer	Real Economy	Real Economy - other	Real Economy - Consumer
Advanced Manufacturing (Hardware)	Real Economy	Real Economy - other	Real Economy - Technology
Advanced Manufacturing (Software)	Real Economy	Real Economy - other	Real Economy - Industrials
Advanced Oxidation systems	Real Economy	Real Economy - other	Real Economy - Industrials
Advanced Treatment (Other)	Real Economy	Real Economy - other	Real Economy - Industrials
Advanced biochemical	Real Economy	Real Economy - other	Real Economy - Materials
Advanced materials	Real Economy	Real Economy - other	Real Economy - Materials
Aeration systems	Real Economy	Real Economy - other	Real Economy - Industrials
Aerodynamic vehicle shells	Real Economy	Real Economy - other	Real Economy - Industrials
Aftermarket electric & hybrid vehicle conversion kits	Real Economy	Real Economy - other	Real Economy - Consumer
Algae Feedstock Technology	Real Economy	Real Economy - other	Real Economy - Materials
Alternative fuel refueling equipment manufacturer	Real Economy	Real Economy - other	Real Economy - Industrials
Ammonia Stripping	Real Economy	Real Economy - other	Real Economy - Industrials
Anaerobic digestion	Real Economy	Real Economy - other	Real Economy - Industrials
Anti-Idling Technology	Real Economy	Real Economy - other	Real Economy - Industrials
Antifoaming agents	Real Economy	Real Economy - other	Real Economy - Materials
Antiscalants & Antifoulants	Real Economy	Real Economy - other	Real Economy - Materials
Artificial Fuel Synthesis	Real Economy	Real Economy - other	Real Economy - Renewable Energy
Augmented/Virtual reality (Software)	Real Economy	Real Economy - other	Real Economy - Technology
Autonomous vehicle systems	Real Economy	Real Economy - other	Real Economy - Consumer
Balance of plant	Real Economy	Real Economy - other	Real Economy - Industrials
Banking - AIM NOMAD	Financial Investor	Financial Investor	Financial Investor - Finance
Banking - brokerage	Financial Investor	Financial Investor	Financial Investor - Finance
Banking - corporate finance	Financial Investor	Financial Investor	Financial Investor - Finance
Banking - custody, trust & deposit	Financial Investor	Financial Investor	Financial Investor - Finance
Banking - debt/equity research	Financial Investor	Financial Investor	Financial Investor - Finance
Banking - project finance arranger	Financial Investor	Financial Investor	Financial Investor - Finance
Banking - retail	Financial Investor	Financial Investor	Financial Investor - Finance
Batteries: Lead acid (PbA)	Real Economy	Real Economy - other	Real Economy - Renewable Energy
Batteries: Lead cobalt (PbCo)	Real Economy	Real Economy - other	Real Economy - Renewable Energy
Batteries: Lithium polymer (LiP)	Real Economy	Real Economy - other	Real Economy - Renewable Energy
Batteries: Lithium rechargeable using nano-tech materials	Real Economy	Real Economy - other	Real Economy - Renewable Energy
Batteries: Lithium sulphur (LiS)	Real Economy	Real Economy - other	Real Economy - Renewable Energy
Batteries: Lithium-ion: Lithium cobalt oxide (LCO)	Real Economy	Real Economy - other	Real Economy - Renewable Energy
Batteries: Lithium-ion: Lithium iron phosphate (LFP)	Real Economy	Real Economy - other	Real Economy - Renewable Energy
Batteries: Lithium-ion: Lithium manganese oxide (LMO)	Real Economy	Real Economy - other	Real Economy - Renewable Energy
Batteries: Lithium-ion: Lithium nickel cobalt manganese oxide (NCM)	Real Economy	Real Economy - other	Real Economy - Renewable Energy
Batteries: Lithium-ion: Lithium titanate (LTO)	Real Economy	Real Economy - other	Real Economy - Renewable Energy
Batteries: Lithium-ion: Other	Real Economy	Real Economy - other	Real Economy - Renewable Energy
Batteries: Lithium-ion: Unclassified	Real Economy	Real Economy - other	Real Economy - Renewable Energy
Batteries: Nickel cadmium (NiCd)	Real Economy	Real Economy - other	Real Economy - Renewable Energy
Batteries: Nickel hydrogen (NiH)	Real Economy	Real Economy - other	Real Economy - Consumer
Batteries: Nickel metal hydride (NiMH)	Real Economy	Real Economy - other	Real Economy - Renewable Energy
Batteries: Nickel zinc (NiZn)	Real Economy	Real Economy - other	Real Economy - Renewable Energy
Batteries: Other components and materials	Real Economy	Real Economy - other	Real Economy - Materials
Batteries: Other rechargeable	Real Economy	Real Economy - other	Real Economy - Renewable Energy
Batteries: Primary (Non-rechargeable)	Real Economy	Real Economy - other	Real Economy - Renewable Energy
Batteries: Recycling of materials: advanced batteries	Real Economy	Real Economy - other	Real Economy - Materials
Batteries: Recycling of materials: conventional batteries	Real Economy	Real Economy - other	Real Economy - Industrials
Batteries: Silver zinc (AgZn)	Real Economy	Real Economy - other	Real Economy - Renewable Energy
Batteries: Sodium nickel / aluminium chloride (ZEBRA)	Real Economy	Real Economy - other	Real Economy - Renewable Energy
Batteries: Sodium sulphur (NaS)	Real Economy	Real Economy - other	Real Economy - Consumer
Batteries: Zinc air	Real Economy	Real Economy - other	Real Economy - Renewable Energy
Battery anode materials for lithium-ion batteries	Real Economy	Real Economy - other	Real Economy - Materials
Battery anode materials for other batteries	Real Economy	Real Economy - other	Real Economy - Materials
Battery cathode materials for lithium-ion batteries	Real Economy	Real Economy - other	Real Economy - Materials
Battery cathode materials for other batteries	Real Economy	Real Economy - other	Real Economy - Materials
Battery electrolyte materials for lithium-ion batteries	Real Economy	Real Economy - other	Real Economy - Materials
Battery electrolyte solutions for lithium-ion batteries	Real Economy	Real Economy - other	Real Economy - Materials
Battery management systems (BMS)	Real Economy	Real Economy - other	Real Economy - Renewable Energy
Battery packs	Real Economy	Real Economy - other	Real Economy - Renewable Energy
Battery separator / membrane for lithium-ion batteries	Real Economy	Real Economy - other	Real Economy - Materials
Battery separator / membrane for other batteries	Real Economy	Real Economy - other	Real Economy - Industrials
Bearings	Real Economy	Real Economy - other	Real Economy - Industrials
Bio/Syngas upgrading	Real Economy	Real Economy - other	Real Economy - Industrials
Biobutanol Fermentation	Real Economy	Real Economy - other	Real Economy - Materials
Biodiesel production	Real Economy	Project Developer	Project Developer
Biodiesel production equipment	Real Economy	Real Economy - other	Real Economy - Industrials
Bioethanol production	Real Economy	Real Economy - other	Real Economy - Consumer
Bioethanol production equipment	Real Economy	Real Economy - other	Real Economy - Industrials
Biofuel processing technology	Real Economy	Real Economy - other	Real Economy - Industrials
Biofuels blender	Real Economy	Real Economy - other	Real Economy - Oil & Gas
Biogas production	Real Economy	Real Economy - other	Real Economy - Industrials
Blades	Real Economy	Real Economy - other	Real Economy - Industrials
Blockchain	Real Economy	Real Economy - other	Real Economy - Technology
Boiler Feedwater Pump	Real Economy	Real Economy - other	Real Economy - Industrials
Boilers and burners	Real Economy	Real Economy - other	Real Economy - Industrials
Brine management	Real Economy	Real Economy - other	Real Economy - Industrials
Builder/engineering contractor	Real Economy	Real Economy - other	Real Economy - Industrials
Building Energy Management Systems (BEMS)	Real Economy	Real Economy - other	Real Economy - Industrials
CO2 Capture	Real Economy	Real Economy - other	Real Economy - Industrials
CO2 Storage	Real Economy	Real Economy - other	Real Economy - Oil & Gas
CO2 Transport	Real Economy	Real Economy - other	Real Economy - Oil & Gas
Cadmium (control element)	Real Economy	Utility	Utility
Carbon Adsorption	Real Economy	Real Economy - other	Real Economy - Industrials
Carbon PDD consultant	Real Economy	Real Economy - other	Real Economy - Industrials
Carbon broker/trader	Financial Investor	Financial Investor	Financial Investor - Finance
Carbon compliance buyer	Real Economy	Real Economy - other	Real Economy - Industrials
Carbon exchange	Financial Investor	Financial Investor	Financial Investor - Finance
Carbon fibre	Real Economy	Real Economy - other	Real Economy - Materials
Carbon project testing & certification	Real Economy	Real Economy - other	Real Economy - Industrials
Casing/Drillpipe	Real Economy	Real Economy - other	Real Economy - Oil & Gas
Catalysts	Real Economy	Real Economy - other	Real Economy - Materials
Central government	Real Economy	Real Economy - other	Real Economy - Government
Ceramics	Real Economy	Real Economy - other	Real Economy - Materials
Certification / standards office	Real Economy	Real Economy - other	Real Economy - Government
Charge point network operator	Real Economy	Real Economy - other	Real Economy - Consumer
Chemical gas recovery	Real Economy	Real Economy - other	Real Economy - Oil & Gas
Chlorination systems	Real Economy	Real Economy - other	Real Economy - Industrials
Chlorine compounds and instruments	Real Economy	Real Economy - other	Real Economy - Materials
Clean Coal technologies	Real Economy	Real Economy - other	Real Economy - Materials
Cleaning/decontamination	Real Economy	Real Economy - other	Real Economy - Industrials
Coagulants & Flocculants	Real Economy	Real Economy - other	Real Economy - Materials
Coal-based clean fuel production	Real Economy	Real Economy - other	Real Economy - Coal
Commercial & industrial	Real Economy	Real Economy - other	Real Economy - Renewable Energy
Comms components for energy management	Real Economy	Real Economy - other	Real Economy - Technology
Communications - private carriers	Real Economy	Real Economy - other	Real Economy - Renewable Energy
Communications infrastructure	Real Economy	Real Economy - other	Real Economy - Technology
Components for smart metering	Real Economy	Real Economy - other	Real Economy - Industrials
Composites	Real Economy	Real Economy - other	Real Economy - Materials
Composites - Glass fibre	Real Economy	Real Economy - other	Real Economy - Materials
Compressed air energy storage (CAES)	Real Economy	Real Economy - other	Real Economy - Renewable Energy
Compressor	Real Economy	Real Economy - other	Real Economy - Industrials
Concentrator PV systems	Real Economy	Project Developer	Project Developer
Concrete cutting and demolition	Real Economy	Real Economy - other	Real Economy - Industrials
Condensor/Heat Exchanger (Water)	Real Economy	Real Economy - other	Real Economy - Industrials
Conference organiser	Real Economy	Real Economy - other	Real Economy - Industrials
Connected sensors	Real Economy	Real Economy - other	Real Economy - Technology
Construction Services - Crane Hire	Real Economy	Real Economy - other	Real Economy - Industrials
Construction services - Offshore wind installation vessel	Real Economy	Real Economy - other	Real Economy - Industrials
Construction services - cable installation	Real Economy	Real Economy - other	Real Economy - Industrials
Consultancy - O&M	Real Economy	Real Economy - other	Real Economy - Industrials
Consultancy - business	Financial Investor	Financial Investor	Financial Investor - Finance
Consultancy - marketing	Real Economy	Real Economy - other	Real Economy - Industrials
Consultancy - resource forecasting	Real Economy	Real Economy - other	Real Economy - Industrials
Consultancy - technical	Real Economy	Real Economy - other	Real Economy - Industrials
Containers	Real Economy	Real Economy - other	Real Economy - Industrials
Contest-Organizer	Real Economy	Real Economy - other	Real Economy - Consumer
Contract maintenance	Real Economy	Real Economy - other	Real Economy - Industrials
Contract manufacturing	Real Economy	Real Economy - other	Real Economy - Industrials
Control electronics	Real Economy	Real Economy - other	Real Economy - Industrials
Control rods	Real Economy	Real Economy - other	Real Economy - Industrials
Control room	Real Economy	Real Economy - other	Real Economy - Industrials
Control room systems	Real Economy	Real Economy - other	Real Economy - Industrials
Cooling system (gas)	Real Economy	Real Economy - other	Real Economy - Industrials
Cooling system (water)	Real Economy	Real Economy - other	Real Economy - Industrials
Cooling water chemicals and equipment	Real Economy	Real Economy - other	Real Economy - Industrials
Corrosion control products	Real Economy	Real Economy - other	Real Economy - Materials
Cryogenics for superconductors	Real Economy	Real Economy - other	Real Economy - Materials
DP system installation	Real Economy	Project Developer	Project Developer
Data analytics	Real Economy	Real Economy - other	Real Economy - Technology
Data centre efficiency	Real Economy	Real Economy - other	Real Economy - Technology
Defuelling	Financial Investor	Financial Investor	Financial Investor - Finance
Defunct / absorbed	Real Economy	Project Developer	Project Developer
Demand response - Aggregator or Reseller	Real Economy	Real Economy - other	Real Economy - Industrials
Demand response management system / virtual power plant platform (DRMS/VPP)	Real Economy	Real Economy - other	Real Economy - Technology
Demand response – Purchaser	Real Economy	Real Economy - other	Real Economy - Consumer
Demand response – Service provider	Real Economy	Real Economy - other	Real Economy - Industrials
Demand response – Technology provider	Real Economy	Real Economy - other	Real Economy - Industrials
Demonstrator kits	Real Economy	Real Economy - other	Real Economy - Industrials
Desalination (Other)	Real Economy	Real Economy - other	Real Economy - Industrials
Designated National Authority (DNA)	Real Economy	Real Economy - other	Real Economy - Government
Designated Operational Entity (DOE)	Real Economy	Real Economy - other	Real Economy - Industrials
Development finance or donor	Financial Investor	Financial Investor	Financial Investor - Finance
Development/export-import bank	Real Economy	Real Economy - other	Real Economy - Government
Direct combustion	Real Economy	Real Economy - other	Real Economy - Industrials
Disinfection (Other)	Real Economy	Real Economy - other	Real Economy - Industrials
Distributed energy resource management system (DERMS) / microgrid controlle	Real Economy	Real Economy - other	Real Economy - Industrials
Distribution (Retail)	Real Economy	Real Economy - other	Real Economy - Oil & Gas
Distribution management system / outage management system (DMS/OMS)	Real Economy	Real Economy - other	Real Economy - Industrials
Distributor	Real Economy	Real Economy - other	Real Economy - Consumer
Downhole instrumentation manufacturer	Real Economy	Real Economy - other	Real Economy - Oil & Gas
Drill bit manufacturer	Real Economy	Real Economy - other	Real Economy - Oil & Gas
Drill rig manufacturer	Real Economy	Real Economy - other	Real Economy - Oil & Gas
Drilling cement	Real Economy	Real Economy - other	Real Economy - Oil & Gas
Drilling fluids / muds	Real Economy	Real Economy - other	Real Economy - Oil & Gas
ESB - Water heaters, coolers	Real Economy	Real Economy - other	Real Economy - Industrials
EV Vehicle to Grid (V2G) system manufacturer	Real Economy	Real Economy - other	Real Economy - Industrials
EV battery chargers: Onboard	Real Economy	Real Economy - other	Real Economy - Industrials
EV battery swapping project developer / installer	Real Economy	Real Economy - other	Real Economy - Consumer
EV battery swapping systems	Real Economy	Real Economy - other	Real Economy - Consumer
EV charge point manufacturer	Real Economy	Real Economy - other	Real Economy - Industrials
EV charge point mapping services	Real Economy	Real Economy - other	Real Economy - Industrials
EV charge point network communications & software	Real Economy	Real Economy - other	Real Economy - Technology
EV charge point project developer / installer	Real Economy	Real Economy - other	Real Economy - Industrials
EV charging connectors	Real Economy	Real Economy - other	Real Economy - Industrials
EV fast charger manufacturer	Real Economy	Real Economy - other	Real Economy - Industrials
EV wireless charge point developer and manufacturer	Real Economy	Real Economy - other	Real Economy - Consumer
Edge Computing	Real Economy	Real Economy - other	Real Economy - Technology
Education & training	Real Economy	Real Economy - other	Real Economy - Industrials
Electric motors	Real Economy	Real Economy - other	Real Economy - Industrials
Electrical Generator	Real Economy	Real Economy - other	Real Economy - Industrials
Electrodes	Real Economy	Real Economy - other	Real Economy - Materials
Electrodialysis (ED)	Real Economy	Real Economy - other	Real Economy - Industrials
Electrolysers	Real Economy	Real Economy - other	Real Economy - Industrials
Embedded processors	Real Economy	Real Economy - other	Real Economy - Technology
Emissions verification provider	Real Economy	Real Economy - other	Real Economy - Industrials
End-user financing	Real Economy	Real Economy - other	Real Economy - Renewable Energy
Energy Audit	Real Economy	Real Economy - other	Real Economy - Industrials
Energy Service Company (ESCO)	Real Economy	Real Economy - other	Real Economy - Industrials
Energy crop producer	Real Economy	Real Economy - other	Real Economy - Consumer
Energy management systems for water assets	Real Economy	Real Economy - other	Real Economy - Consumer
Energy storage	Real Economy	Real Economy - other	Real Economy - Renewable Energy
Energy storage for Starting, Lighting & Ignition (SLI)	Real Economy	Real Economy - other	Real Economy - Consumer
Energy storage for UPS & stationary backup power	Real Economy	Real Economy - other	Real Economy - Renewable Energy
Energy storage for aerial transportation	Real Economy	Real Economy - other	Real Economy - Industrials
Energy storage for consumer applications	Real Economy	Real Economy - other	Real Economy - Renewable Energy
Energy storage for electric bikes and scooters	Real Economy	Real Economy - other	Real Economy - Renewable Energy
Energy storage for non-road-going vehicles	Real Economy	Real Economy - other	Real Economy - Renewable Energy
Energy storage for rail transportation	Real Economy	Real Economy - other	Real Economy - Industrials
Energy storage for road-going vehicles	Real Economy	Real Economy - other	Real Economy - Renewable Energy
Energy storage for sea transportation	Real Economy	Real Economy - other	Real Economy - Industrials
Energy storage for solar energy	Real Economy	Real Economy - other	Real Economy - Renewable Energy
Energy storage project developer / installer	Real Economy	Utility	Utility
Energy storage: Distributed	Real Economy	Real Economy - other	Real Economy - Renewable Energy
Energy storage: Grid-scale	Real Economy	Real Economy - other	Real Economy - Renewable Energy
Energy storage: Other	Real Economy	Real Economy - other	Real Economy - Renewable Energy
Energy trading	Real Economy	Utility	Utility
Energy-harvesting shock absorbers	Real Economy	Real Economy - other	Real Economy - Technology
Engineering/Technical Services	Real Economy	Real Economy - other	Real Economy - Industrials
Engines - Airplane	Real Economy	Real Economy - other	Real Economy - Industrials
Engines - IC (Internal Combustion)	Real Economy	Real Economy - other	Real Economy - Industrials
Engines - IC - Optimized For Alternative Fuels	Real Economy	Real Economy - other	Real Economy - Consumer
Engines - Non-IC	Real Economy	Real Economy - other	Real Economy - Industrials
Enzymatic hydrolysis	Real Economy	Real Economy - other	Real Economy - Health
Equipment lease	Real Economy	Real Economy - other	Real Economy - Industrials
Equipment leasing	Financial Investor	Financial Investor	Financial Investor - Finance
Exploration/Drilling	Real Economy	Real Economy - other	Real Economy - Oil & Gas
FC - Alkaline	Real Economy	Real Economy - other	Real Economy - Renewable Energy
FC - Bio	Real Economy	Real Economy - other	Real Economy - Consumer
FC - Direct Methanol (including micro fuel cells)	Real Economy	Real Economy - other	Real Economy - Renewable Energy
FC - Metal Air	Real Economy	Real Economy - other	Real Economy - Consumer
FC - Molten Carbonate	Real Economy	Real Economy - other	Real Economy - Industrials
FC - Other	Real Economy	Real Economy - other	Real Economy - Industrials
FC - PEM	Real Economy	Real Economy - other	Real Economy - Renewable Energy
FC - PEM-micro	Real Economy	Real Economy - other	Real Economy - Technology
FC - Phosphoric Acid	Real Economy	Real Economy - other	Real Economy - Industrials
FC - Regenerative	Real Economy	Real Economy - other	Real Economy - Industrials
FC - Sodium Borohydride (NaBH4) fueled	Real Economy	Real Economy - other	Real Economy - Technology
FC - Solid Oxide	Real Economy	Real Economy - other	Real Economy - Industrials
FC MEAs (Membrane Electrode Assemblies)	Real Economy	Real Economy - other	Real Economy - Materials
FC carbon/gas diffusion layers	Real Economy	Real Economy - other	Real Economy - Materials
FC electrolytes / membranes	Real Economy	Real Economy - other	Real Economy - Materials
FC humidifiers	Real Economy	Real Economy - other	Real Economy - Industrials
FC stack plates	Real Economy	Real Economy - other	Real Economy - Industrials
Facilities dismantling	Real Economy	Real Economy - other	Real Economy - Industrials
Fault Current Limiters	Real Economy	Real Economy - other	Real Economy - Industrials
Feedstock trader	Real Economy	Real Economy - other	Real Economy - Consumer
Filling station systems	Real Economy	Real Economy - other	Real Economy - Materials
Financial information provider	Financial Investor	Financial Investor	Financial Investor - Finance
Fire protection	Real Economy	Real Economy - other	Real Economy - Industrials
Fissile Uranium-233/-234	Real Economy	Utility	Utility
Flat-rolled steel	Real Economy	Real Economy - other	Real Economy - Materials
Flow batteries: Others	Real Economy	Real Economy - other	Real Economy - Renewable Energy
Flow batteries: Vanadium redox (VRB)	Real Economy	Real Economy - other	Real Economy - Renewable Energy
Flow batteries: Zinc bromine (ZnBr)	Real Economy	Real Economy - other	Real Economy - Renewable Energy
Flow regulators	Real Economy	Real Economy - other	Real Economy - Industrials
Fluoridation systems	Real Economy	Real Economy - other	Real Economy - Industrials
Flywheels	Real Economy	Real Economy - other	Real Economy - Industrials
Founder - private individual	Financial Investor	Financial Investor	Financial Investor - Finance
Fuel Assemblies	Real Economy	Real Economy - other	Real Economy - Oil & Gas
Fuel Services	Real Economy	Real Economy - other	Real Economy - Oil & Gas
Fuel Storage - Gaseous Fuel Cylinders	Real Economy	Real Economy - other	Real Economy - Materials
Fuel Storage - Liquid Alternative Fuel Tanks	Real Economy	Real Economy - other	Real Economy - Industrials
Fuel fabrication	Real Economy	Real Economy - other	Real Economy - Oil & Gas
Fuel management	Real Economy	Real Economy - other	Real Economy - Consumer
Fuel pellet storage	Real Economy	Real Economy - other	Real Economy - Materials
Fuel rods	Real Economy	Real Economy - other	Real Economy - Communications
Fund gatekeeper/advisor	Financial Investor	Financial Investor	Financial Investor - Finance
GTL technology / systems	Real Economy	Real Economy - other	Real Economy - Industrials
Gas microturbines	Real Economy	Real Economy - other	Real Economy - Industrials
Gasification	Real Economy	Real Economy - other	Real Economy - Industrials
Gear cogs	Real Economy	Real Economy - other	Real Economy - Industrials
Generator/CHP operator - Outsourced	Real Economy	Utility	Utility
Generator/CHP operator - in house	Real Economy	Real Economy - other	Real Economy - Consumer
Geographical information system (GIS)	Real Economy	Real Economy - other	Real Economy - Technology
Geoscientific exploration	Real Economy	Real Economy - other	Real Economy - Oil & Gas
Geotechnical services	Real Economy	Real Economy - other	Real Economy - Industrials
Geothermal - Energy systems for power production	Real Economy	Real Economy - other	Real Economy - Industrials
Glider Provider	Real Economy	Real Economy - other	Real Economy - Consumer
Grant-giving NGO	Real Economy	Real Economy - other	Real Economy - Consumer
Grant-giving government body	Real Economy	Real Economy - other	Real Economy - Government
Green buildings - Concrete	Real Economy	Real Economy - other	Real Economy - Materials
Green buildings - Finishes	Real Economy	Real Economy - other	Real Economy - Consumer
Green buildings - General	Real Economy	Real Economy - other	Real Economy - Industrials
Green buildings - HVAC Piping & Pumps	Real Economy	Real Economy - other	Real Economy - Industrials
Green buildings - Masonry	Real Economy	Real Economy - other	Real Economy - Materials
Green buildings - Thermal & moisture protection	Real Economy	Real Economy - other	Real Economy - Industrials
Green buildings - Windows and daylight distribution	Real Economy	Real Economy - other	Real Economy - Materials
Green buildings - Wood, plastics, composites	Real Economy	Real Economy - other	Real Economy - Materials
Grid automation: sensors, controllers, intelligent devices	Real Economy	Real Economy - other	Real Economy - Industrials
Grid extension or connection	Real Economy	Real Economy - other	Real Economy - Industrials
Grid monitoring software	Real Economy	Real Economy - other	Real Economy - Industrials
Grid-support systems	Real Economy	Real Economy - other	Real Economy - Renewable Energy
H2 cryogenic storage	Real Economy	Real Economy - other	Real Economy - Industrials
H2 cylinders	Real Economy	Real Economy - other	Real Economy - Materials
H2 distribution (Other)	Real Economy	Real Economy - other	Real Economy - Oil & Gas
H2 nanocarbon systems	Real Economy	Real Economy - other	Real Economy - Materials
H2 production	Real Economy	Real Economy - other	Real Economy - Materials
H2 purification systems	Real Economy	Real Economy - other	Real Economy - Industrials
H2 transport	Real Economy	Real Economy - other	Real Economy - Materials
HR Training & Development	Real Economy	Real Economy - other	Real Economy - Industrials
HTS Power cable	Real Economy	Real Economy - other	Real Economy - Industrials
HVAC systems	Real Economy	Real Economy - other	Real Economy - Industrials
Health Physics services	Real Economy	Real Economy - other	Real Economy - Health
Heat exchangers	Real Economy	Real Economy - other	Real Economy - Industrials
Heat pumps	Real Economy	Real Economy - other	Real Economy - Industrials
High Voltage equipment / transformers	Real Economy	Real Economy - other	Real Economy - Industrials
HoldCo TopCo	Financial Investor	Financial Investor	Financial Investor - Finance
Home energy management - In-home display	Real Economy	Real Economy - other	Real Economy - Technology
Home energy management - Web, mobile, TV or other portal	Real Economy	Real Economy - other	Real Economy - Technology
Home energy management - smart devices and appliances	Real Economy	Real Economy - other	Real Economy - Industrials
Home energy management - smart plug	Real Economy	Real Economy - other	Real Economy - Technology
Home energy management - software platform/hub	Real Economy	Real Economy - other	Real Economy - Technology
Hybrid desalination systems	Real Economy	Real Economy - other	Real Economy - Industrials
Hydride storage systems	Real Economy	Real Economy - other	Real Economy - Industrials
Hydro - Micro turbines	Real Economy	Real Economy - other	Real Economy - Industrials
Hydro - Pico turbines	Real Economy	Real Economy - other	Real Economy - Industrials
Hydro - Turbines	Real Economy	Real Economy - other	Real Economy - Industrials
Hydrogen reforming	Real Economy	Real Economy - other	Real Economy - Industrials
Hydrogen refueling station developer / installer	Real Economy	Real Economy - other	Real Economy - Industrials
Hydrotreatment	Real Economy	Real Economy - other	Real Economy - Oil & Gas
Impact investment fund	Financial Investor	Financial Investor	Financial Investor - Finance
In-wheel (hub) motor systems	Real Economy	Real Economy - other	Real Economy - Consumer
Independent energy storage owner / operator	Real Economy	Real Economy - other	Real Economy - Industrials
Independent system - O&M	Real Economy	Real Economy - other	Real Economy - Renewable Energy
Independent system - assembly	Real Economy	Real Economy - other	Real Economy - Consumer
Independent system - contract manufacturing	Real Economy	Real Economy - other	Real Economy - Industrials
Independent system - optimised appliances	Real Economy	Real Economy - other	Real Economy - Renewable Energy
Independent system - product design	Real Economy	Real Economy - other	Real Economy - Renewable Energy
Independent system - software and smart devices	Real Economy	Real Economy - other	Real Economy - Renewable Energy
Independent system - system integration	Real Economy	Real Economy - other	Real Economy - Renewable Energy
Industrial Cleaning	Financial Investor	Financial Investor	Financial Investor - Finance
Industrial efficiency (Other)	Real Economy	Real Economy - other	Real Economy - Industrials
Industrial furnace efficiency	Real Economy	Real Economy - other	Real Economy - Industrials
Industrial process control	Real Economy	Real Economy - other	Real Economy - Industrials
Industry association	Real Economy	Real Economy - other	Real Economy - Consumer
Inert gases (Helium, Nitrogen, CO2)	Real Economy	Real Economy - other	Real Economy - Materials
Inspection & Maintenance	Real Economy	Real Economy - other	Real Economy - Industrials
Instrumentation & Radiation detection	Real Economy	Real Economy - other	Real Economy - Industrials
Insurance provider	Financial Investor	Financial Investor	Financial Investor - Insurance
Integrated service provider	Real Economy	Real Economy - other	Real Economy - Industrials
Intergovernmental body	Real Economy	Real Economy - other	Real Economy - Government
Investor - PE for companies	Financial Investor	Financial Investor	Financial Investor - Finance
Investor - PE for projects & developments	Financial Investor	Financial Investor	Financial Investor - Finance
Investor - VC and PE for companies	Financial Investor	Financial Investor	Financial Investor - Finance
Investor - angel, network or HNW	Financial Investor	Financial Investor	Financial Investor - Finance
Investor - asset manager quoted equities	Financial Investor	Financial Investor	Financial Investor - Finance
Investor - carbon fund manager	Financial Investor	Financial Investor	Financial Investor - Finance
Investor - corporate venturing	Financial Investor	Financial Investor	Financial Investor - Finance
Investor - debt	Financial Investor	Financial Investor	Financial Investor - Finance
Investor - fund of funds	Financial Investor	Financial Investor	Financial Investor - Finance
Investor - hedge fund	Financial Investor	Financial Investor	Financial Investor - Finance
Investor - incubator	Financial Investor	Financial Investor	Financial Investor - Finance
Investor - limited partner	Financial Investor	Financial Investor	Financial Investor - Finance
Investor - mezzanine	Financial Investor	Financial Investor	Financial Investor - Finance
Investor - tax equity	Financial Investor	Financial Investor	Financial Investor - Finance
Investor - venture capital	Financial Investor	Financial Investor	Financial Investor - Finance
IoT app provider	Real Economy	Real Economy - other	Real Economy - Technology
IoT cloud provider	Real Economy	Real Economy - other	Real Economy - Technology
IoT data collection	Real Economy	Real Economy - other	Real Economy - Technology
IoT integrator	Real Economy	Real Economy - other	Real Economy - Technology
IoT operating systems	Real Economy	Real Economy - other	Real Economy - Technology
IoT platform provider	Real Economy	Real Economy - other	Real Economy - Technology
IoT security provider	Real Economy	Real Economy - other	Real Economy - Technology
IoT user interface provider	Real Economy	Real Economy - other	Real Economy - Technology
Ion-exchange	Real Economy	Real Economy - other	Real Economy - Industrials
Ion-exchange resin	Real Economy	Real Economy - other	Real Economy - Materials
Irradiation services	Real Economy	Real Economy - other	Real Economy - Industrials
Isolated grids	Real Economy	Real Economy - other	Real Economy - Renewable Energy
Jatropha Feedstock Technology	Real Economy	Real Economy - other	Real Economy - Consumer
Journals & magazines	Real Economy	Real Economy - other	Real Economy - Communications
LED lighting - Aggregation	Real Economy	Real Economy - other	Real Economy - Industrials
LED lighting - Chip manufacture	Real Economy	Real Economy - other	Real Economy - Technology
LED lighting - Drivers	Real Economy	Real Economy - other	Real Economy - Industrials
LED lighting - Optical components	Real Economy	Real Economy - other	Real Economy - Industrials
LED lighting - Substrates	Real Economy	Real Economy - other	Real Economy - Technology
LED lighting - White conversion	Real Economy	Real Economy - other	Real Economy - Industrials
Laboratory kits and equipment	Real Economy	Real Economy - other	Real Economy - Health
Land/Property owner	Real Economy	Real Economy - other	Real Economy - Consumer
Landfill Gas	Real Economy	Real Economy - other	Real Economy - Industrials
Lawyer - commercial	Real Economy	Real Economy - other	Real Economy - Industrials
Lawyer - financial markets	Real Economy	Real Economy - other	Real Economy - Industrials
Lawyer - patent/IP	Real Economy	Real Economy - other	Real Economy - Industrials
Lawyer - project finance	Real Economy	Real Economy - other	Real Economy - Industrials
Light-weight high-strength metal alloys	Real Economy	Real Economy - other	Real Economy - Materials
Light-weighting in vehicle bodies	Real Economy	Real Economy - other	Real Economy - Consumer
Lighting ballast	Real Economy	Real Economy - other	Real Economy - Industrials
Lighting controls	Real Economy	Real Economy - other	Real Economy - Industrials
Lighting solutions provider	Real Economy	Real Economy - other	Real Economy - Industrials
Lights - Compact Fluorescent Lightbulbs (CFLs)	Real Economy	Real Economy - other	Real Economy - Industrials
Lights - Fluorescent lamps	Real Economy	Real Economy - other	Real Economy - Industrials
Lights - High Intensity Discharge (HID) lamps	Real Economy	Real Economy - other	Real Economy - Industrials
Lights - Organic Light Emitting Diode (OLED) technology	Real Economy	Real Economy - other	Real Economy - Technology
Lights - Other energy-saving lamps	Real Economy	Real Economy - other	Real Economy - Industrials
Liquid and Gas feed	Real Economy	Real Economy - other	Real Economy - Industrials
Lobbyist	Real Economy	Real Economy - other	Real Economy - Consumer
Local investment cooperative	Financial Investor	Financial Investor	Financial Investor - Finance
Low power communications network provider	Real Economy	Real Economy - other	Real Economy - Technology
Low-Rolling-Resistance Tires	Real Economy	Real Economy - other	Real Economy - Consumer
Machine Learning	Real Economy	Real Economy - other	Real Economy - Technology
Machine Vision	Real Economy	Real Economy - other	Real Economy - Technology
Machine learning	Real Economy	Real Economy - other	Real Economy - Technology
Manufacturing equipment supplier	Real Economy	Real Economy - other	Real Economy - Industrials
Manufacturing equipment supplier - biomass and waste	Real Economy	Real Economy - other	Real Economy - Industrials
Market research	Real Economy	Real Economy - other	Real Economy - Industrials
Membrane Filtration (Other)	Real Economy	Real Economy - other	Real Economy - Industrials
Membranes	Real Economy	Real Economy - other	Real Economy - Industrials
Metering - smart meter manufacturer	Real Economy	Real Economy - other	Real Economy - Industrials
Methanol cartridge distribution	Real Economy	Real Economy - other	Real Economy - Consumer
Micro-wind	Real Economy	Utility	Utility
Microfinance Institution (MFI)	Financial Investor	Financial Investor	Financial Investor - Finance
Microgrid design and engineering	Real Economy	Real Economy - other	Real Economy - Renewable Energy
Mini-grid	Financial Investor	Financial Investor	Financial Investor - Finance
Ministry - other	Real Economy	Real Economy - other	Real Economy - Government
Ministry of agriculture	Real Economy	Real Economy - other	Real Economy - Government
Ministry of defence	Real Economy	Real Economy - other	Real Economy - Government
Ministry of education	Real Economy	Real Economy - other	Real Economy - Consumer
Ministry of energy	Real Economy	Real Economy - other	Real Economy - Government
Ministry of environment	Real Economy	Real Economy - other	Real Economy - Government
Ministry of natural resources	Real Economy	Real Economy - other	Real Economy - Government
Ministry of trade & industry	Real Economy	Real Economy - other	Real Economy - Government
Ministry of transport & infrastructure	Real Economy	Real Economy - other	Real Economy - Government
Monocrystalline silicon ingots	Real Economy	Real Economy - other	Real Economy - Technology
Multi-Effect Distillation (MED)	Real Economy	Real Economy - other	Real Economy - Industrials
Multi-Stage Flash distillation (MSF)	Real Economy	Real Economy - other	Real Economy - Industrials
Multicrystalline silicon ingots	Real Economy	Real Economy - other	Real Economy - Renewable Energy
Nanotech materials for all other EST applications	Real Economy	Real Economy - other	Real Economy - Materials
Neutron reflector/absorber	Real Economy	Real Economy - other	Real Economy - Materials
Nitrification/Denitrification	Real Economy	Real Economy - other	Real Economy - Industrials
Non-grant-giving charity or body	Real Economy	Real Economy - other	Real Economy - Consumer
Not presently active in new energy	Real Economy	Real Economy - other	Real Economy - Consumer
Not yet analysed	Financial Investor	Financial Investor	Financial Investor - Finance
O & M service provider	Real Economy	Utility	Utility
O&M finance	Real Economy	Utility	Utility
Ocean thermal convertor	Real Economy	Project Developer	Project Developer
Odour control	Real Economy	Real Economy - other	Real Economy - Industrials
Offshore/marine engineering contractor	Real Economy	Real Economy - other	Real Economy - Industrials
On-grid generator	Real Economy	Utility	Utility
Other Feedstock Technology	Real Economy	Real Economy - other	Real Economy - Materials
Other Fuels	Real Economy	Real Economy - other	Real Economy - Oil & Gas
Other H2 storage tech. & equipment	Real Economy	Real Economy - other	Real Economy - Industrials
Other alternative refueling station developer / installer	Real Economy	Utility	Utility
Other biofuel processing	Real Economy	Real Economy - other	Real Economy - Industrials
Other biomass/waste fuel production	Real Economy	Real Economy - other	Real Economy - Industrials
Other components	Real Economy	Real Economy - other	Real Economy - Industrials
Other system subassemblies	Real Economy	Real Economy - other	Real Economy - Industrials
Other technology	Real Economy	Real Economy - other	Real Economy - Industrials
Other water efficiency systems	Real Economy	Utility	Utility
Ozonation	Real Economy	Real Economy - other	Real Economy - Industrials
PPA arranger / BSC consolidator	Real Economy	Project Developer	Project Developer
PR company	Real Economy	Real Economy - other	Real Economy - Industrials
PV Modules / Arrays	Real Economy	Real Economy - other	Real Economy - Renewable Energy
PV and storage combinations for offgrid applications	Real Economy	Real Economy - other	Real Economy - Renewable Energy
PV cells - crystalline (GaAs & other)	Real Economy	Real Economy - other	Real Economy - Renewable Energy
PV cells - crystalline silicon	Real Economy	Real Economy - other	Real Economy - Renewable Energy
PV cells - nanostructured & dyed	Real Economy	Real Economy - other	Real Economy - Renewable Energy
PV cells - other and undisclosed	Real Economy	Real Economy - other	Real Economy - Renewable Energy
PV junction boxes	Real Economy	Real Economy - other	Real Economy - Industrials
PV modules - Thin film (CdTe, CIGS & other)	Real Economy	Real Economy - other	Real Economy - Renewable Energy
PV modules - Thin film (silicon)	Real Economy	Real Economy - other	Real Economy - Renewable Energy
PV raw feedstock (polysilicon or other)	Real Economy	Real Economy - other	Real Economy - Materials
PV substrates & lamination films	Real Economy	Real Economy - other	Real Economy - Materials
PV wafers	Real Economy	Real Economy - other	Real Economy - Technology
Pellet production	Real Economy	Real Economy - other	Real Economy - Materials
Permanent magnet materials	Real Economy	Real Economy - other	Real Economy - Materials
Permanent magnets	Real Economy	Real Economy - other	Real Economy - Materials
Personal - Battery chargers	Real Economy	Real Economy - other	Real Economy - Renewable Energy
Personal - Field equipment	Real Economy	Real Economy - other	Real Economy - Industrials
Personal - Infantry power	Real Economy	Real Economy - other	Real Economy - Renewable Energy
Personal - Mobile phones	Real Economy	Real Economy - other	Real Economy - Technology
Personal - Notebook PCs	Real Economy	Real Economy - other	Real Economy - Technology
Personal - Other personal	Real Economy	Real Economy - other	Real Economy - Technology
Personal - PDAs	Real Economy	Real Economy - other	Real Economy - Technology
Personal - Power tools	Real Economy	Real Economy - other	Real Economy - Industrials
Philanthropic donors	Real Economy	Real Economy - other	Real Economy - Consumer
Pico-PV	Real Economy	Real Economy - other	Real Economy - Renewable Energy
Pipes	Real Economy	Real Economy - other	Real Economy - Industrials
Plasma Heater	Real Economy	Real Economy - other	Real Economy - Industrials
Plasma gasification	Real Economy	Real Economy - other	Real Economy - Industrials
Plutonium	Real Economy	Real Economy - other	Real Economy - Communications
Plutonium-239 (Oxide)	Real Economy	Utility	Utility
Political party	Real Economy	Real Economy - other	Real Economy - Consumer
Port Operator	Real Economy	Real Economy - other	Real Economy - Industrials
Power & control electronics for Electric Vehicles	Real Economy	Real Economy - other	Real Economy - Industrials
Power cables	Real Economy	Real Economy - other	Real Economy - Industrials
Power conditioning systems	Real Economy	Real Economy - other	Real Economy - Industrials
Power project SPV	Real Economy	Project Developer	Project Developer
Power purchaser	Real Economy	Utility	Utility
Power transmission systems	Real Economy	Real Economy - other	Real Economy - Industrials
Powertrain components for EVs	Real Economy	Real Economy - other	Real Economy - Consumer
Powertrain components for Non Plug-in Hybrid EVs (HEV)	Real Economy	Real Economy - other	Real Economy - Consumer
Powertrains for EVs	Real Economy	Real Economy - other	Real Economy - Consumer
Pre-treatment for desalination and purification	Real Economy	Real Economy - other	Real Economy - Industrials
Pretreated feedstock producer	Real Economy	Real Economy - other	Real Economy - Consumer
Pretreatment	Real Economy	Real Economy - other	Real Economy - Renewable Energy
Process management tools	Real Economy	Real Economy - other	Real Economy - Industrials
Project decommissioner	Real Economy	Real Economy - other	Real Economy - Industrials
Project developer	Real Economy	Project Developer	Project Developer
Propulsion and generation systems for ships	Real Economy	Real Economy - other	Real Economy - Industrials
Proxy SPV	Financial Investor	Financial Investor	Financial Investor - Finance
Pumped hydro energy storage (PHES)	Real Economy	Utility	Utility
Pumps & Pipes	Real Economy	Real Economy - other	Real Economy - Industrials
Pumps - High & Low pressure	Real Economy	Real Economy - other	Real Economy - Industrials
Purification (Other)	Real Economy	Real Economy - other	Real Economy - Industrials
Pyrolysis	Real Economy	Real Economy - other	Real Economy - Industrials
Pyrolytic graphite	Real Economy	Real Economy - other	Real Economy - Materials
Range Extender Trailer	Real Economy	Real Economy - other	Real Economy - Consumer
Re-Use & Recycling Partner	Real Economy	Real Economy - other	Real Economy - Industrials
Reactor (pressure) vessel	Real Economy	Real Economy - other	Real Economy - Industrials
Reactor - Gas-cooled	Real Economy	Real Economy - other	Real Economy - Industrials
Reactor - Generation IV Fast Reactors	Real Economy	Real Economy - other	Real Economy - Industrials
Reactor - Generation IV Thermal Reactors	Real Economy	Real Economy - other	Real Economy - Industrials
Reactor - Heavy Water Reactor (HWR)	Real Economy	Real Economy - other	Real Economy - Communications
Reactor - High Temperature Gas-cooled Reactor (new)	Real Economy	Real Economy - other	Real Economy - Industrials
Reactor - High Temperature Gas-cooled Reactor (old)	Real Economy	Real Economy - other	Real Economy - Industrials
Reactor - Light Water Reactor (LWR) - Boiling	Real Economy	Real Economy - other	Real Economy - Industrials
Reactor - Light Water Reactor (LWR) - Pressurised	Real Economy	Real Economy - other	Real Economy - Industrials
Reactor - Water-cooled Reactor	Real Economy	Utility	Utility
Reactor Protective System (RPS)	Real Economy	Real Economy - other	Real Economy - Industrials
Reactor core	Real Economy	Real Economy - other	Real Economy - Industrials
Recruitment / Search	Real Economy	Real Economy - other	Real Economy - Industrials
Recuperator/Heat Exchanger (Gas)	Real Economy	Real Economy - other	Real Economy - Industrials
Refrigerant material for HVAC	Real Economy	Real Economy - other	Real Economy - Industrials
Refueling station operator - H2	Real Economy	Real Economy - other	Real Economy - Oil & Gas
Refueling station operator - H2 hydride filling service	Real Economy	Project Developer	Project Developer
Refueling station operator - other alternative fuels	Real Economy	Real Economy - other	Real Economy - Oil & Gas
Refueling station operators that integrate clean energy sources	Real Economy	Real Economy - other	Real Economy - Consumer
Regional / civic / local authority	Real Economy	Real Economy - other	Real Economy - Government
Regional/local representative office	Financial Investor	Financial Investor	Financial Investor - Finance
Regulator	Real Economy	Real Economy - other	Real Economy - Government
Research (contract and in-house)	Real Economy	Real Economy - other	Real Economy - Industrials
Research institute / national lab	Real Economy	Real Economy - other	Real Economy - Health
Residential - rural	Real Economy	Real Economy - other	Real Economy - Renewable Energy
Residential - urban	Real Economy	Real Economy - other	Real Economy - Renewable Energy
Retail distribution	Real Economy	Real Economy - other	Real Economy - Renewable Energy
Reverse Osmosis (RO) systems	Real Economy	Real Economy - other	Real Economy - Industrials
Roads that convert vehicle energy	Real Economy	Real Economy - other	Real Economy - Renewable Energy
Robotics (Hardware)	Real Economy	Real Economy - other	Real Economy - Industrials
Robotics (Software)	Real Economy	Real Economy - other	Real Economy - Technology
Rotating Biological Contactor (RBC) systems	Real Economy	Real Economy - other	Real Economy - Industrials
SRF/RDF production	Real Economy	Real Economy - other	Real Economy - Industrials
STEG - Fresnel Linear Reflector (LFR)	Real Economy	Real Economy - other	Real Economy - Renewable Energy
STEG - Parabolic dish	Real Economy	Real Economy - other	Real Economy - Industrials
STEG - Parabolic trough	Real Economy	Real Economy - other	Real Economy - Industrials
STEG - Solar chimney	Real Economy	Project Developer	Project Developer
STEG - Tower and heliostat systems	Real Economy	Real Economy - other	Real Economy - Industrials
STEG - other and undisclosed	Real Economy	Real Economy - other	Real Economy - Industrials
STEG mirrors or heliostats	Real Economy	Real Economy - other	Real Economy - Consumer
STEG receiver tubes	Real Economy	Real Economy - other	Real Economy - Consumer
Satellites	Real Economy	Real Economy - other	Real Economy - Technology
Seals & connectors	Real Economy	Real Economy - other	Real Economy - Industrials
Secondary Treatment (Other)	Real Economy	Real Economy - other	Real Economy - Industrials
Semiconductors	Real Economy	Real Economy - other	Real Economy - Technology
Sensors	Real Economy	Real Economy - other	Real Economy - Industrials
Separation and clarification	Real Economy	Real Economy - other	Real Economy - Industrials
Silane and other PV precursor materials	Real Economy	Real Economy - other	Real Economy - Materials
Silicon recycling	Real Economy	Real Economy - other	Real Economy - Industrials
Simulators	Real Economy	Real Economy - other	Real Economy - Technology
Slewing ring and yaw bearings	Real Economy	Real Economy - other	Real Economy - Industrials
Sludge processing	Real Economy	Real Economy - other	Real Economy - Industrials
Small-scale biomass heating system	Real Economy	Real Economy - other	Real Economy - Industrials
Smart fleet energy management	Real Economy	Real Economy - other	Real Economy - Technology
Smart grid analytics software	Real Economy	Real Economy - other	Real Economy - Technology
Smart grid communications - public carriers	Real Economy	Real Economy - other	Real Economy - Communications
Smart grid communications infrastructure	Real Economy	Real Economy - other	Real Economy - Technology
Smart grid project developer / installer	Real Economy	Real Economy - other	Real Economy - Industrials
Smart grid security	Real Economy	Real Economy - other	Real Economy - Technology
Smart grid system integrator	Real Economy	Real Economy - other	Real Economy - Industrials
Smart meter data management (MDM)	Real Economy	Real Economy - other	Real Economy - Industrials
Smart water meters	Real Economy	Real Economy - other	Real Economy - Industrials
Software	Real Economy	Real Economy - other	Real Economy - Technology
Software for water industry	Real Economy	Real Economy - other	Real Economy - Industrials
Solar Inverter - Conventional	Real Economy	Real Economy - other	Real Economy - Industrials
Solar Inverter - Distributed	Real Economy	Real Economy - other	Real Economy - Renewable Energy
Solar Inverter - Off-Grid	Real Economy	Real Economy - other	Real Economy - Renewable Energy
Solar PV-based systems and products	Real Economy	Real Economy - other	Real Economy - Renewable Energy
Solar add-on systems for fossil fuel power plants	Real Economy	Real Economy - other	Real Economy - Consumer
Solar home system	Real Economy	Real Economy - other	Real Economy - Renewable Energy
Solar hydrogen technology	Real Economy	Utility	Utility
Solar passive heating system	Real Economy	Real Economy - other	Real Economy - Industrials
Solar-biomass hybrids	Real Economy	Project Developer	Project Developer
Solar-diesel hybrids	Real Economy	Real Economy - other	Real Economy - Renewable Energy
Specialist services	Real Economy	Real Economy - other	Real Economy - Industrials
Spent fuel decontamination	Real Economy	Real Economy - other	Real Economy - Industrials
Spent fuel storage	Real Economy	Real Economy - other	Real Economy - Industrials
Stand-alone industrial	Real Economy	Real Economy - other	Real Economy - Renewable Energy
Stand-alone small scale	Real Economy	Real Economy - other	Real Economy - Industrials
Stationary - Building-integrated PV (BIPV) products and systems	Real Economy	Real Economy - other	Real Economy - Industrials
Stationary - CHP system	Real Economy	Real Economy - other	Real Economy - Industrials
Stationary - DP home	Real Economy	Real Economy - other	Real Economy - Industrials
Stationary - DP light industrial	Real Economy	Real Economy - other	Real Economy - Industrials
Stationary - Generator sets	Real Economy	Real Economy - other	Real Economy - Industrials
Stationary - On-Grid generating systems	Real Economy	Real Economy - other	Real Economy - Industrials
Stationary - Remote equipment	Real Economy	Real Economy - other	Real Economy - Industrials
Stationary - UPS	Real Economy	Real Economy - other	Real Economy - Industrials
Steam Generator (PWR)	Real Economy	Real Economy - other	Real Economy - Industrials
Steam Turbine	Real Economy	Real Economy - other	Real Economy - Industrials
Storage (Bunkering)	Real Economy	Real Economy - other	Real Economy - Oil & Gas
Stormwater management	Real Economy	Real Economy - other	Real Economy - Industrials
Strategic materials: Lithium	Real Economy	Real Economy - other	Real Economy - Materials
Strategic materials: Others	Real Economy	Real Economy - other	Real Economy - Materials
Strategic materials: Rare earth metals	Real Economy	Real Economy - other	Real Economy - Materials
Sub-metering	Real Economy	Real Economy - other	Real Economy - Industrials
Supercapacitors	Real Economy	Real Economy - other	Real Economy - Industrials
Superconductor fabrication	Real Economy	Real Economy - other	Real Economy - Industrials
Switches	Real Economy	Real Economy - other	Real Economy - Industrials
System Operator (TSO/ISO/RTO)	Real Economy	Utility	Utility
Systems for non-electric hybrid vehicles	Real Economy	Real Economy - other	Real Economy - Consumer
Test equipment	Real Economy	Real Economy - other	Real Economy - Industrials
Testing & certification services	Real Economy	Real Economy - other	Real Economy - Industrials
Thermal	Real Economy	Project Developer	Project Developer
Thermoacoustic	Real Economy	Real Economy - other	Real Economy - Technology
Thermoelectric generators (TME or TEG)	Real Economy	Real Economy - other	Real Economy - Industrials
Third party finance arranger for distributed power systems	Real Economy	Project Developer	Project Developer
Thorium-232 (Oxide)	Real Economy	Utility	Utility
Tidal stream turbine	Real Economy	Real Economy - other	Real Economy - Industrials
Torrefaction	Real Economy	Project Developer	Project Developer
Trading (Wholesale)	Real Economy	Real Economy - other	Real Economy - Oil & Gas
Traffic Signaling	Real Economy	Real Economy - other	Real Economy - Industrials
Traffic and transport management systems	Real Economy	Real Economy - other	Real Economy - Industrials
Transmission grid	Real Economy	Utility	Utility
Transmissions For Vehicles	Real Economy	Real Economy - other	Real Economy - Consumer
Transport	Real Economy	Real Economy - other	Real Economy - Oil & Gas
Transport: Electrified Vehicle: BEV: 100+ km/hr	Real Economy	Real Economy - other	Real Economy - Consumer
Transport: Electrified Vehicle: BEV: 40-99 km/hr	Real Economy	Real Economy - other	Real Economy - Consumer
Transport: Electrified Vehicle: BEV: < 40 km/hr, 3+ wheels	Real Economy	Real Economy - other	Real Economy - Consumer
Transport: Electrified Vehicle: Fuel Cell Vehicle (FCV)	Real Economy	Real Economy - other	Real Economy - Consumer
Transport: Electrified Vehicle: Non Plug-in Hybrid (HEV)	Real Economy	Real Economy - other	Real Economy - Consumer
Transport: Electrified Vehicle: Plug-in Hybrid (PHEV)	Real Economy	Real Economy - other	Real Economy - Consumer
Transport: Electrified Vehicle: electric bikes / scooters	Real Economy	Real Economy - other	Real Economy - Consumer
Transport: Electrified Vehicle: incorporating solar power	Real Economy	Real Economy - other	Real Economy - Consumer
Transport: Methane and Propane powered vehicles	Real Economy	Real Economy - other	Real Economy - Consumer
Transport: Vehicle retrofits (inc. electrification)	Real Economy	Real Economy - other	Real Economy - Consumer
Transport: Vehicle retrofits (non electrification)	Real Economy	Real Economy - other	Real Economy - Consumer
Transport: Vehicles: Aircraft	Real Economy	Real Economy - other	Real Economy - Industrials
Transport: Vehicles: Buses	Real Economy	Real Economy - other	Real Economy - Industrials
Transport: Vehicles: Cars/Light Trucks/Vans/MPVs	Real Economy	Real Economy - other	Real Economy - Consumer
Transport: Vehicles: Cycles: Highway-Capable	Real Economy	Real Economy - other	Real Economy - Consumer
Transport: Vehicles: Cycles: Scooters and bikes	Real Economy	Real Economy - other	Real Economy - Consumer
Transport: Vehicles: Fork lift trucks & heavier industrial utility vehicles	Real Economy	Real Economy - other	Real Economy - Industrials
Transport: Vehicles: LSV & ATVs	Real Economy	Real Economy - other	Real Economy - Consumer
Transport: Vehicles: Marine	Real Economy	Real Economy - other	Real Economy - Industrials
Transport: Vehicles: Other transport	Real Economy	Real Economy - other	Real Economy - Consumer
Transport: Vehicles: Semi-trucks and heavy goods vehicles	Real Economy	Real Economy - other	Real Economy - Consumer
Transport: Vehicles: Space	Real Economy	Real Economy - other	Real Economy - Industrials
Transport: Vehicles: Trains	Real Economy	Real Economy - other	Real Economy - Industrials
Transport: Vehicles: Unmanned vehicles	Real Economy	Real Economy - other	Real Economy - Industrials
Transport: Vehicles: Wheelchairs	Real Economy	Real Economy - other	Real Economy - Health
Transport: Vehicles: city-speed	Real Economy	Real Economy - other	Real Economy - Consumer
Treasury/State Holding Company	Financial Investor	Financial Investor	Financial Investor - Finance
Trickling Filters/Biotowers	Real Economy	Real Economy - other	Real Economy - Industrials
Turbines for gaseous pressure-to-energy recovery	Real Economy	Real Economy - other	Real Economy - Industrials
UV disinfection systems	Real Economy	Real Economy - other	Real Economy - Industrials
University / department	Real Economy	Real Economy - other	Real Economy - Consumer
University commercialisation office	Real Economy	Real Economy - other	Real Economy - Consumer
Uranium Downblending	Real Economy	Real Economy - other	Real Economy - Industrials
Uranium Enrichment	Real Economy	Real Economy - other	Real Economy - Industrials
Uranium Hexaflouride Conversion	Real Economy	Real Economy - other	Real Economy - Industrials
Uranium Mining	Real Economy	Real Economy - other	Real Economy - Materials
Uranium-235 (Oxide)	Real Economy	Real Economy - other	Real Economy - Consumer
Urea-to-energy conversion technology	Real Economy	Real Economy - other	Real Economy - Consumer
Utility	Real Economy	Utility	Utility
Utility back office software	Real Economy	Real Economy - other	Real Economy - Technology
Utility collaborating on plug-in fleet and charge infrastructure deployment	Real Economy	Utility	Utility
Utility enterprise information management	Real Economy	Real Economy - other	Real Economy - Technology
Utility smart grid software	Real Economy	Real Economy - other	Real Economy - Technology
Valves	Real Economy	Real Economy - other	Real Economy - Industrials
Variable-speed drives (VSD)/Adjustable-speed drives (ASD)	Real Economy	Real Economy - other	Real Economy - Industrials
Vehicle Connectivity Systems and Services	Real Economy	Real Economy - other	Real Economy - Technology
Vehicle Fleet Operator	Real Economy	Real Economy - other	Real Economy - Communications
Vehicle Fleet Operator - Airline	Real Economy	Real Economy - other	Real Economy - Industrials
Vehicle Fleet Operator - Buses	Real Economy	Real Economy - other	Real Economy - Industrials
Vehicle Fleet Operator - Commercial vehicles	Real Economy	Real Economy - other	Real Economy - Industrials
Vehicle Fleet Operator - Delivery Fleet	Real Economy	Real Economy - other	Real Economy - Industrials
Vehicle Fleet Operator - Marine / Shipping	Real Economy	Real Economy - other	Real Economy - Consumer
Vehicle Fleet Operator - Racing series with renewable fuels	Real Economy	Real Economy - other	Real Economy - Consumer
Vehicle Fleet Operator - Taxis, Van Pools and Jitneys	Real Economy	Real Economy - other	Real Economy - Industrials
Vehicle Fleet Operator - Trains - Inter-city	Real Economy	Real Economy - other	Real Economy - Industrials
Vehicle Fleet Operator - Trains - Urban	Real Economy	Real Economy - other	Real Economy - Industrials
Vehicle Fleet Operator – Carsharing program of a centralized owner/operator	Real Economy	Real Economy - other	Real Economy - Consumer
Vehicle Fleet Operator – Digital Ridehailing	Real Economy	Real Economy - other	Real Economy - Technology
Vehicle Fleet Operator – Traditional Rental	Real Economy	Real Economy - other	Real Economy - Consumer
Vehicle parts - general	Real Economy	Real Economy - other	Real Economy - Consumer
Voltage optimisation	Real Economy	Real Economy - other	Real Economy - Industrials
Waste (HLW) Management	Real Economy	Real Economy - other	Real Economy - Industrials
Waste Conditioning	Real Economy	Real Economy - other	Real Economy - Industrials
Waste Packaging	Real Economy	Real Economy - other	Real Economy - Industrials
Waste management	Real Economy	Real Economy - other	Real Economy - Industrials
Waste-heat-to-electricity conversion	Real Economy	Real Economy - other	Real Economy - Industrials
Water Softening	Real Economy	Real Economy - other	Real Economy - Industrials
Water abstraction systems	Real Economy	Real Economy - other	Real Economy - Industrials
Water pumps	Real Economy	Real Economy - other	Real Economy - Industrials
Water telemetry systems	Real Economy	Real Economy - other	Real Economy - Industrials
Water turbines	Real Economy	Real Economy - other	Real Economy - Industrials
Wave converter	Real Economy	Real Economy - other	Real Economy - Industrials
Weather derivatives / insurance	Financial Investor	Financial Investor	Financial Investor - Insurance
Website or portal	Real Economy	Real Economy - other	Real Economy - Communications
Well confirmation	Real Economy	Real Economy - other	Real Economy - Oil & Gas
Well confirmation instrument manufacturer	Real Economy	Real Economy - other	Real Economy - Oil & Gas
Well design & engineering	Real Economy	Real Economy - other	Real Economy - Industrials
Wholesale distribution	Real Economy	Real Economy - other	Real Economy - Renewable Energy
Wind Turbine Crane	Real Economy	Real Economy - other	Real Economy - Industrials
Wind turbine - large scale	Real Economy	Real Economy - other	Real Economy - Industrials
Wind turbine - large scale - vertical axis	Financial Investor	Financial Investor	Financial Investor - Finance
Wind turbine - large scale two blade	Real Economy	Real Economy - other	Real Economy - Industrials
Wind turbine - micro scale	Real Economy	Real Economy - other	Real Economy - Industrials
Wind turbine - offshore	Real Economy	Real Economy - other	Real Economy - Renewable Energy
Wind turbine brake systems	Real Economy	Real Economy - other	Real Economy - Renewable Energy
Wind turbine driveshaft	Real Economy	Real Economy - other	Real Economy - Industrials
Wind turbine gearboxes	Real Economy	Real Economy - other	Real Economy - Industrials
Wind turbine generators	Real Economy	Real Economy - other	Real Economy - Industrials
Wind turbine pitch (control and motor) systems	Real Economy	Real Economy - other	Real Economy - Industrials
Wind turbine tower foundations	Real Economy	Real Economy - other	Real Economy - Industrials
Wind turbine towers	Real Economy	Real Economy - other	Real Economy - Industrials
Wind turbine yaw gearboxes	Real Economy	Real Economy - other	Real Economy - Industrials
energy management system (EMS)	Real Economy	Real Economy - other	Real Economy - Industrials
power transmission systems - EHV (AC)	Real Economy	Real Economy - other	Real Economy - Industrials
power transmission systems - HVDC	Real Economy	Real Economy - other	Real Economy - Industrials
power transmission systems - wireless power transmission	Real Economy	Real Economy - other	Real Economy - Industrials
–Peer-to-Peer Carsharing	Real Economy	Real Economy - other	Real Economy - Communications
